# Supplementary material for: Discovering Health Benefits of Phytochemicals with Integrated Analysis of the Molecular Network, Chemical Properties and Ethnopharmacological Evidence
Source: Nutrients. 2018 Aug 8;10(8):1042. doi: 10.3390/nu10081042 (PMC6115900; doi:10.3390/nu10081042)
Supplement: Supplementary file 1 [file nutrients-10-01042-s001.zip]

Archive with 2 entries (2 files):
- Supplementary Data 2.xlsx
- Supplementary Data 1.zip
