# Supplementary material for: Discovering Health Benefits of Phytochemicals with Integrated Analysis of the Molecular Network, Chemical Properties and Ethnopharmacological Evidence
Source: Nutrients. 2018 Aug 8;10(8):1042. doi: 10.3390/nu10081042 (PMC6115900; doi:10.3390/nu10081042)
Supplement: Supplementary file 1 [file nutrients-10-01042-s001.zip › Supplementary Data 2.xlsx]

## Sheet: Supplementary Data2
Supplementary Data 2. Chemical properties of phytochemicals
Compound name	SMILES	Molecular weight	AlogP	HBA	HBD	HDR	BBB	HIA	Caco2	RO5
Cinacalcet	C[C@H](c1cccc2c1cccc2)NCCCc3cccc(c3)C(F)(F)F	357.412	3.229	1	1	7	+	+	+	1
Probenecid	CCCN(CCC)S(=O)(=O)c1ccc(cc1)C(=O)O	285.359	-0.8655	5	1	7	+	+	-	0
6-Mercaptopurine	c1[nH]c2c(n1)ncnc2S	152.177	-0.6499	3	1	0	+	+	-	0
Celastrol	CC1=C(C(=O)C=C2C1=CC=C3[C@]2(CC[C@@]4([C@@]3(CC[C@@]5([C@H]4C[C@](CC5)(C)C(=O)O)C)C)C)C)O	450.61	2.4831	4	2	1	+	+	+	1
Naphthalene	c1ccc2ccccc2c1	128.171	1.9478	0	0	0	+	+	+	0
Homeopathic medication plumbum metallicum	[Pb]	207.977	null	0	0	0	null	null	null	0
Nitrate ion	[N+](=O)([O-])[O-]	62.0054	1.7121	0	0	0	+	+	-	0
Venofer	[Fe+2]	55.9349	null	0	0	0	null	null	null	0
Copper	[Cu]	62.9296	null	0	0	0	null	null	null	0
Methylphosphonic acid	CP(=O)(O)O	96.0224	-0.6226	3	2	0	+	-	-	0
⍺-Isothiocyanatotoluene	c1ccc(cc1)CN=C=S	149.213	1.2595	1	0	2	+	+	+	0
Guaiacol	COc1ccccc1O	124.137	0.3417	0	1	1	+	+	+	0
Melatonin	CC(=O)NCCc1c[nH]c2c1cc(cc2)OC	232.278	-0.7645	2	2	5	+	+	-	0
Ginsenoside Rd	CC(=CCC[C@@](C)([C@H]1CC[C@@]2([C@@H]1[C@@H](C[C@H]3[C@]2(CC[C@@H]4[C@@]3(CC[C@@H](C4(C)C)O[C@H]5[C@@H]([C@H]([C@@H]([C@H](O5)CO)O)O)O[C@H]6[C@@H]([C@H]([C@@H]([C@H](O6)CO)O)O)O)C)C)O)C)O[C@H]7[C@@H]([C@H]([C@@H]([C@H](O7)CO)O)O)O)C	946.55	-2.7058	18	12	13	+	+	-	3
⍺-Crocin	null	null	null	null	null	null	null	null	null	null
Ouabain	C[C@H]1[C@@H]([C@H]([C@H]([C@@H](O1)O[C@H]2C[C@H]([C@@]3([C@@H]4[C@@H](CC[C@@]3(C2)O)[C@]5(CC[C@@H]([C@]5(C[C@H]4O)C)C6=CC(=O)OC6)O)CO)O)O)O)O	584.653	-4.1486	12	8	4	-	+	-	2
Hesperetin	COc1ccc(cc1O)[C@@H]2CC(=O)c3c(cc(cc3O2)O)O	302.279	-0.6526	1	3	2	-	+	+	0
Hexose, 2-amino-2-deoxy-4-O-(4-deoxyhex-4-enopyranuronosyl)-, 6-(hydrogen sulfate), sodium sa	C1=C(OC(C(C1O)O)OC(C(COS(=O)(=O)O)O)C(C(C=O)N)O)C(=O)O.[Na]	440.333	-4.0849	14	7	10	-	-	-	2
Papaverine	COc1ccc(cc1OC)Cc2c3cc(c(cc3ccn2)OC)OC	339.385	0.4269	1	0	6	+	+	+	0
Nifedipine	CC1=C(C(C(=C(N1)C)C(=O)OC)c2ccccc2[N+](=O)[O-])C(=O)OC	346.335	1.6189	5	1	6	-	+	+	0
Rhein	c1cc2c(c(c1)O)C(=O)c3c(cc(cc3O)C(=O)O)C2=O	284.22	-0.0648	4	3	1	+	+	+	0
Cyanocobalamin	null	null	null	null	null	null	null	null	null	null
Bergapten	COc1c2ccc(=O)oc2cc3c1cco3	216.19	-0.3173	0	0	1	+	+	+	0
Silver	[Ag]	106.905	null	0	0	0	null	null	null	0
Piperine	null	null	null	null	null	null	null	null	null	null
Indirubin	null	null	null	null	null	null	null	null	null	null
Lutein	null	null	null	null	null	null	null	null	null	null
Serotonin	c1cc2c(cc1O)c(c[nH]2)CCN	176.095	-0.954	1	3	2	+	+	-	0
Indican	c1ccc2c(c1)c(c[nH]2)O[C@H]3[C@@H]([C@H]([C@@H]([C@H](O3)CO)O)O)O	295.288	-2.3666	5	5	3	+	+	-	0
Piperidine	C1CCNCC1	85.1475	-1.2612	1	1	0	+	+	+	0
norhaman	c1ccc2c(c1)c3ccncc3[nH]2	168.195	-0.5832	1	1	0	+	+	-	0
Pyruvic acid	CC(=O)C(=O)O	88.0621	-0.4937	3	1	1	+	+	-	0
Aconitine	CCN1C[C@@]2([C@@H](C[C@@H]([C@@]34[C@@H]2[C@H]([C@@H](C31)[C@@]5([C@@H]6[C@H]4C[C@@]([C@@H]6OC(=O)c7ccccc7)([C@H]([C@@H]5O)OC)O)OC(=O)C)OC)OC)O)COC	645.737	-2.8287	12	3	11	+	+	-	2
6,6',7-Trimethoxy-2,2'-dimethylberbaman-12-ol	CN1CCc2cc(c3cc2C1Cc4ccc(cc4)Oc5cc(ccc5O)CC6c7c(cc(c(c7O3)OC)OC)CCN6C)OC	608.723	1.0751	2	1	3	+	+	+	1
Cytisine	c1cc2n(c(=O)c1)C[C@H]3C[C@@H]2CNC3	190.242	-1.1881	1	1	0	+	+	+	0
Diethylamine	CCNCC	73.1368	0.285	1	1	2	+	+	+	0
Podophyllotoxin	COc1cc(cc(c1OC)OC)[C@@H]2c3cc4c(cc3[C@@H]([C@@H]5[C@@H]2C(=O)OC5)O)OCO4	414.405	-1.5146	3	1	4	-	+	+	0
Oxymatrine	C1C[C@@H]2[C@H]3CCC[N+]4([C@H]3[C@@H](CCC4)CN2C(=O)C1)[O-]	264.363	-2.3109	2	0	0	+	-	-	0
Biotin	C1[C@H]2[C@@H]([C@@H](S1)CCCCC(=O)O)NC(=O)N2	244.311	-1.2457	5	3	5	+	+	-	0
palmatine	COc1ccc2cc-3[n+](cc2c1OC)CCc4c3cc(c(c4)OC)OC	352.403	-1.519	0	0	4	+	+	+	0
(S)-(-)-tetrahydropalmatine	COc1ccc2c(c1OC)CN3CCc4cc(c(cc4[C@@H]3C2)OC)OC	355.428	0.334	1	0	4	+	+	+	0
Allicin	C=CCSS(=O)CC=C	162.273	1.5076	1	0	5	+	+	-	0
Phenethyl isothiocyanate	c1ccc(cc1)CCN=C=S	163.239	1.5151	1	0	3	+	+	+	0
(-)-Brucine	COc1cc2c(cc1OC)N3[C@@H]4[C@]25CCN6[C@H]5C[C@@H]7[C@H]4[C@H](CC3=O)OCC=C7C6	394.464	-1.0203	4	0	2	+	+	+	0
Choline	C[N+](C)(C)CCO	104.17	-1.5741	1	1	2	+	-	+	0
tcmdc-125859	c1ccc2c(c1)c(=O)n-3c(n2)C(=O)c4c3cccc4	248.236	0.6581	2	0	0	+	+	+	0
Skatole	Cc1c[nH]c2c1cccc2	131.174	0.7338	0	1	0	+	+	-	0
Bilirubin	null	null	null	null	null	null	null	null	null	null
Salsolinol	C[C@H]1c2cc(c(cc2CCN1)O)O	179.216	-0.2663	1	3	0	+	+	+	0
Diallyl trisulfide	C=CCSSSCC=C	178.339	3.21	0	0	6	+	+	+	0
Diallyl disulfide	C=CCSSCC=C	146.274	2.6194	0	0	5	+	+	+	0
L-(+)-Arginine	C(C[C@@H](C(=O)O)N)CNC(=N)N	174.201	-2.1807	6	5	6	+	+	-	0
DL-Methionine	CSCCC(C(=O)O)N	149.211	-0.7303	3	2	4	+	+	-	0
Leucoline	c1ccc2c(c1)CCCN2	133.089	0.1266	1	1	0	+	+	+	0
(-)-Strychnine	c1ccc2c(c1)[C@]34CCN5[C@H]3C[C@@H]6[C@@H]7[C@@H]4N2C(=O)C[C@@H]7OCC=C6C5	334.412	-0.0231	4	0	0	+	+	+	0
4-Hydroxybenzoylcholine	C[N+](C)(C)CCOC(=C1C=CC(=O)C=C1)O	224.129	-0.6443	3	1	4	null	null	null	0
Bicuculline	null	null	null	null	null	null	null	null	null	null
Spermine	C(CCNCCCN)CNCCCN	202.34	-3.423	4	4	11	+	+	+	1
Pyridine	C1CCNCC1	85.1475	-1.2612	1	1	0	+	+	+	0
Allyl Sulfide	C=CCSCC=C	114.209	2.0288	0	0	4	+	+	+	0
⍺-Aminoadipic acid	C(CC(C(=O)O)N)CC(=O)O	161.156	-1.9278	5	3	5	+	-	-	0
L-(+)-Aspartic acid	C([C@@H](C(=O)O)N)C(=O)O	133.103	-1.3518	5	3	3	-	-	-	0
Oleanolic acid	C[C@]12CC[C@@H](C([C@@H]1CC[C@@]3([C@@H]2CC=C4[C@]3(CC[C@@]5([C@H]4CC(CC5)(C)C)C(=O)O)C)C)(C)C)O	456.7	2.1298	3	2	1	+	+	+	1
Adenosine monophosphate	c1nc(c2c(n1)n(cn2)[C@H]3[C@@H]([C@@H]([C@H](O3)COP(=O)(O)O)O)O)N	347.221	-3.389	11	5	4	+	-	-	1
LITHOCHOLIC ACID	C[C@H](CCC(=O)O)[C@H]1CC[C@@H]2[C@@]1(CC[C@H]3[C@H]2CC[C@H]4[C@@]3(CC[C@H](C4)O)C)C	376.573	0.873	3	2	4	+	+	+	1
⍺-Linolenic acid	null	null	null	null	null	null	null	null	null	null
Ursolic acid	C[C@@H]1CC[C@@]2(CC[C@@]3(C(=CC[C@H]4[C@]3(CC[C@@H]5[C@@]4(CC[C@@H](C5(C)C)O)C)C)[C@@H]2[C@H]1C)C)C(=O)O	456.7	1.4838	3	2	1	+	+	+	1
D-(+)-Glucosamine	C([C@@H]1[C@H]([C@@H]([C@H](C(O1)O)N)O)O)O	179.171	-2.803	6	5	1	-	-	-	0
L-(-)-methionine	CSCC[C@@H](C(=O)O)N	149.211	-0.7303	3	2	4	+	+	-	0
Geraniol	CC(=CCC/C(=C/CO)/C)C	154.249	2.3397	1	1	4	+	+	+	0
Citral	null	null	null	null	null	null	null	null	null	null
5-Hexyldihydro-2(3H)-furanone	CCCCCCC1CCC(=O)O1	170.249	-1.7834	2	0	5	+	+	+	0
Bufalin	C[C@]12CC[C@@H](C[C@H]1CC[C@@H]3[C@@H]2CC[C@]4([C@@]3(CC[C@@H]4c5ccc(=O)oc5)O)C)O	386.246	-0.0973	2	2	1	null	null	null	0
Ecdysterone	C[C@]12CC[C@H]3C(=CC(=O)[C@H]4[C@@]3(C[C@@H]([C@@H](C4)O)O)C)[C@@]1(CC[C@@H]2[C@](C)([C@@H](CCC(C)(C)O)O)O)O	480.634	-1.1982	7	6	5	+	+	+	1
Carvacrol	Cc1ccc(cc1O)C(C)C	150.218	1.664	0	1	1	+	+	+	0
1,6-Dimethyl-1,2-dihydrophenanthro[1,2-b]furan-10,11-dione	Cc1cccc2c1ccc3c2C(=O)C(=O)C4=C3OCC4C	278.302	1.2917	3	0	0	+	+	+	0
L-(-)-Ephedrine	C[C@@H]([C@@H](c1ccccc1)O)NC	165.232	0.3799	2	2	3	+	+	+	0
10-(3-Furyl)-4,4,6a,10a,12b-pentamethyl-3,8-dioxo-3,4,4a,5,6,6a,7a,8,10,10a,11,12,12a,12b-te	CC(=O)OC1CC2C(C(=O)C=CC2(C3C1(C45C(O4)C(=O)OC(C5(CC3)C)c6ccoc6)C)C)(C)C	482.565	0.8146	6	0	3	+	+	-	0
Cystine	C(C(C(=O)O)N)SSCC(C(=O)O)N	240.3	-1.0892	6	4	7	-	+	-	0
Calcium	[Ca]	39.9626	null	0	0	0	null	null	null	0
Mg++	[Mg+2]	23.985	null	0	0	0	null	null	null	0
Ginsenoside Re	null	null	null	null	null	null	null	null	null	null
Succinic acid	C(CC(=O)O)C(=O)O	118.088	-0.41	4	2	3	+	+	-	0
Benzo(a)heptalen-9(5H)-one, 7-acetamido-6,7-dihydro-1,2,3,10-tetramethoxy-	CC(=O)NC1CCc2cc(c(c(c2-c3c1cc(=O)c(cc3)OC)OC)OC)OC	399.437	-1.2414	2	1	6	+	+	+	0
Digitoxin	C[C@@H]1[C@H]([C@H](C[C@@H](O1)O[C@@H]2[C@H](O[C@H](C[C@@H]2O)O[C@@H]3[C@H](O[C@H](C[C@@H]3O)O[C@H]4CC[C@]5([C@@H](C4)CC[C@@H]6[C@@H]5CC[C@]7([C@@]6(CC[C@@H]7C8=CC(=O)OC8)O)C)C)C)C)O)O	764.939	-3.1051	13	5	7	-	+	-	1
(3beta,6alpha,9xi,12beta,13xi)-3,12,20-Trihydroxydammar-24-en-6-yl β-D-glucopyranoside	CC(=CCC[C@@](C)([C@H]1CC[C@@]2(C1[C@@H](CC3[C@]2(C[C@@H]([C@@H]4[C@@]3(CC[C@@H](C4(C)C)O)C)O[C@H]5[C@@H]([C@H]([C@@H]([C@H](O5)CO)O)O)O)C)O)C)O)C	638.872	0.0217	9	7	7	+	+	-	1
Theobromine	Cn1cnc2c1c(=O)[nH]c(=O)n2C	180.164	-1.0618	1	1	0	+	+	+	0
Aminophenazone	Cc1c(c(=O)n(n1C)c2ccccc2)N(C)C	231.294	0.6688	1	0	2	+	+	+	0
Bufexamac	CCCCOc1ccc(cc1)CC(=O)NO	223.268	-0.9665	1	2	7	+	+	-	0
Glutathione	C(CC(=O)N[C@@H](CS)C(=O)NCC(=O)O)[C@@H](C(=O)O)N	307.324	-2.7457	9	5	11	+	-	-	0
Phosphatidylserine	CCCC(=O)O[C@H](COC(=O)CC)COP(=O)(O)OC[C@@H](C(=O)O)N	385.304	-1.7078	11	3	15	+	-	-	2
Bufotenin	CN(C)CCc1c[nH]c2c1cc(cc2)O	204.268	0.0137	1	2	3	+	+	+	0
Glycine	C(C(=O)O)N	75.0666	-1.1915	3	2	1	+	+	-	0
Cannabinol	null	null	null	null	null	null	null	null	null	null
Pyridoxal	Cc1c(c(c(cn1)CO)C=O)O	167.162	-0.7013	3	2	2	+	+	-	0
Creatine	CN(CC(=O)O)C(=N)N	131.133	-0.8088	5	3	3	+	+	-	0
Dimethyltryptamine	CN(C)CCc1c[nH]c2c1cccc2	188.269	0.5768	1	1	3	+	+	+	0
Tetrandrine	CN1CCc2cc(c(c3c2[C@@H]1Cc4ccc(c(c4)Oc5ccc(cc5)CC6c7cc(c(cc7CCN6C)OC)O3)OC)OC)OC	622.75	1.1396	2	0	4	+	+	+	1
L-Tryptophan	c1ccc2c(c1)c(c[nH]2)C[C@@H](C(=O)O)N	204.225	-0.9926	3	3	3	+	+	-	0
Leukotriene C4	null	null	null	null	null	null	null	null	null	null
Thiamine	Cc1c(sc[n+]1Cc2cnc(nc2N)C)CCO	265.354	-3.8401	4	2	4	+	-	+	0
Diosmetin	null	null	null	null	null	null	null	null	null	null
Chrysin	null	null	null	null	null	null	null	null	null	null
Daidzein	null	null	null	null	null	null	null	null	null	null
Androstenedione	C[C@]12CCC(=O)C=C1CC[C@@H]3[C@@H]2CC[C@]4([C@H]3CCC4=O)C	286.409	0.8312	2	0	0	+	+	+	0
Neochanin	COc1ccc(cc1)C2COc3cc(ccc3C2=O)O	270.089	0.3561	1	1	2	+	+	+	0
Isoquercitrin	null	null	null	null	null	null	null	null	null	null
5-Hydroxyfisetin	c1cc2c(cc1O)OC(C(C2=O)O)c3cc(c(c(c3)O)O)O	304.058	-1.3693	2	5	1	null	null	null	0
Delphinidin	null	null	null	null	null	null	null	null	null	null
1-(2,4-Dihydroxyphenyl)-3-(4-hydroxyphenyl)-2-propen-1-one	c1cc(ccc1C=CC(=O)c2ccc(cc2O)O)O	256.253	0.8236	1	3	3	+	+	+	0
Aloe emodin	c1cc2c(c(c1)O)C(=O)c3c(cc(cc3O)CO)C2=O	270.237	-0.2737	3	3	1	+	+	+	0
Galangin	c1ccc(cc1)c2c(c(=O)c3c(cc(cc3o2)O)O)O	270.237	-0.1174	0	3	1	+	+	-	0
Acacetin	COc1ccc(cc1)c2cc(=O)c3c(cc(cc3o2)O)O	284.264	-0.1596	0	2	2	-	+	+	0
Morin	c1cc(c(cc1O)O)C2C(C(=O)c3c(cc(cc3O2)O)O)O	304.058	-1.3693	2	5	1	+	+	-	0
7-O-Methylluteolin	COc1cc(c2c(=O)cc(oc2c1)c3ccc(c(c3)O)O)O	300.263	-0.7227	0	3	2	-	+	+	0
Puerarin	null	null	null	null	null	null	null	null	null	null
L-Citrulline	C(C[C@@H](C(=O)O)N)CNC(=O)N	175.186	-2.3389	6	4	6	+	+	-	0
Leukotriene B4	null	null	null	null	null	null	null	null	null	null
Scutellarein	null	null	null	null	null	null	null	null	null	null
Nepetin	COc1c(cc2c(c1O)C(=O)CC(O2)c3ccc(c(c3)O)O)O	318.074	-1.2157	1	4	2	-	+	+	0
amentoflavone	c1cc(ccc1c2cc(=O)c3c(cc(c(c3o2)c4cc(ccc4O)C5CC(=O)c6c(cc(cc6O5)O)O)O)O)O	540.106	-0.7693	1	6	3	+	+	+	2
Eriodictyol	c1cc(c(cc1[C@@H]2CC(=O)c3c(cc(cc3O2)O)O)O)O	288.252	-0.7171	1	4	1	-	+	-	0
Wogonin	COc1c(cc(c2c1oc(cc2=O)c3ccccc3)O)O	284.264	-0.1596	0	2	2	-	+	+	0
Ursodeoxycholic acid	C[C@H](CCC(=O)O)[C@H]1CC[C@@H]2[C@@]1(CC[C@H]3[C@H]2[C@H](C[C@H]4[C@@]3(CC[C@H](C4)O)C)O)C	392.572	0.1067	4	3	4	+	+	+	1
Baicalein	c1ccc(cc1)c2cc(=O)c3c(o2)cc(c(c3O)O)O	270.053	-0.2241	0	3	1	-	+	-	0
Folic acid	c1cc(ccc1C(=O)N[C@@H](CCC(=O)O)C(=O)O)NCc2cnc3c(n2)c(nc(n3)N)O	441.397	-3.6307	12	6	10	+	+	-	2
Zinc	[Zn]	63.9291	null	0	0	0	null	null	null	0
Calycosin	COc1ccc(cc1O)C2COc3cc(ccc3C2=O)O	286.084	-0.207	1	2	2	null	null	null	0
Gossypetin	c1cc(c(cc1c2c(c(=O)c3c(cc(c(c3o2)O)O)O)O)O)O	318.038	-1.8067	0	6	1	-	+	-	1
Eicosapentanoic acid	null	null	null	null	null	null	null	null	null	null
Alizarin	c1ccc2c(c1)C(=O)c3ccc(c(c3C2=O)O)O	240.042	0.3706	2	2	0	-	+	-	0
Kaempferide	null	null	null	null	null	null	null	null	null	null
Vanillic acid	COc1cc(ccc1O)C(=O)O	168.147	1.099	4	2	null	null	null	null	null
Methyl salicylate	COC(=O)c1ccccc1O	152.047	0.6559	2	1	2	+	+	+	0
Cinnamic acid	null	null	null	null	null	null	null	null	null	null
L-Alanine	C[C@H](N)C(O)=O	89.0932	-1.0955	3	2	1	+	+	-	0
Verbascoside	null	null	null	null	null	null	null	null	null	null
4-Hydroxychalcone	c1ccc(cc1)C(=O)/C=C/c2ccc(cc2)O	224.255	1.9498	1	1	3	+	+	+	0
Shikonin	CC(=CC[C@H](C1=CC(=O)c2c(ccc(c2C1=O)O)O)O)C	288.295	0.825	3	3	3	-	+	+	0
Mangiferin	c1c2c(cc(c1O)O)oc3cc(c(c(c3c2=O)O)[C@H]4[C@@H]([C@H]([C@@H]([C@H](O4)CO)O)O)O)O	422.34	-3.5796	5	8	2	-	+	-	1
Alphalin	CC1=C(C(CCC1)(C)C)/C=C/C(=C/C=C/C(=C/CO)/C)/C	286.452	3.7849	1	1	5	+	+	+	1
Ombuin	COc1ccc(cc1O)c2c(c(=O)c3c(cc(cc3o2)OC)O)O	330.289	-1.1146	0	3	3	-	+	+	0
Sorbitol	C([C@H]([C@H]([C@@H]([C@H](CO)O)O)O)O)O	182.172	-2.9402	6	6	5	-	+	-	1
Tocopherol	Cc1c(c2c(c(c1O)C)CC[C@@](O2)(C)CCC[C@H](C)CCC[C@H](C)CCCC(C)C)C	430.706	3.3649	0	1	12	+	+	+	2
Genistein	c1cc(ccc1c2coc3cc(cc(c3c2=O)O)O)O	270.237	-0.3872	0	3	1	+	+	+	0
o-Coumaric acid	c1ccc(c(c1)/C=C/C(=O)O)O	164.158	0.766	2	2	2	+	+	+	0
3,5,7-Trihydroxy-2-(4-methoxyphenyl)-8-(3-methyl-2-buten-1-yl)-4H-chromen-4-one	CC(=CCc1c(cc(c2c1oc(c(c2=O)O)c3ccc(cc3)OC)O)O)C	368.38	1.0658	0	3	4	-	+	+	1
Pyridoxine	Cc1c(c(c(cn1)CO)CO)O	169.178	-0.9576	3	3	2	+	+	-	0
Hydrogen cyanide	C#N	27.0253	0.5675	1	0	0	+	+	+	0
Naringin	C[C@H]1[C@@H]([C@H]([C@H]([C@@H](O1)O[C@@H]2[C@H]([C@@H]([C@H](O[C@H]2Oc3cc(c4c(c3)O[C@@H](CC4=O)c5ccc(cc5)O)O)CO)O)O)O)O)O	580.535	-3.4918	10	8	6	-	+	-	1
Zingerone	CC(=O)CCc1ccc(c(c1)OC)O	194.227	-0.0106	1	1	4	+	+	+	0
DL-Thioctic acid	C1CSSC1CCCCC(=O)O	206.326	-0.2146	2	1	5	+	+	-	0
2,2-Dimethylchromenocoumarin	CC1(C=Cc2cc3ccc(=O)oc3cc2O1)C	228.243	1.2964	0	0	0	+	+	+	0
6,7-Dihydroxycoumarin	c1cc(=O)oc2c1cc(c(c2)O)O	178.142	-0.0952	0	2	0	+	+	-	0
2,3-Dihydroxybenzoic acid	c1cc(c(c(c1)O)O)C(=O)O	154.12	-0.1582	2	3	1	-	+	-	0
Nebadensin	COc1ccc(cc1)c2cc(=O)c3c(c(c(c(c3o2)OC)O)OC)O	344.315	-1.1568	0	2	4	-	+	+	0
L-(+)-Isoleucine	CC[C@H](C)[C@@H](C(=O)O)N	131.173	-1.2501	3	2	3	+	+	-	0
3,4-Dimethoxybenzoic acid	COc1ccc(cc1OC)C(=O)O	182.173	-0.0292	2	1	3	+	+	+	0
Isobutanol	CC(C)CO	74.1216	0.1242	1	1	1	+	+	+	0
4-Ethylphenol	CCc1ccc(cc1)O	122.164	0.9516	0	1	1	+	+	+	0
Propionaldehyde	CCC=O	58.0791	-0.1063	1	0	1	+	+	+	0
4-Methylphenol	Cc1ccc(cc1)O	108.138	1.2867	0	1	0	+	+	+	0
Dithioerythritol	O[C@H](CS)[C@H](O)CS	154.251	0.0238	2	2	3	+	+	-	0
m-Xylene	CC1CCCC(C1)C	112.125	0.5524	0	0	0	+	+	+	0
ALANINE, N-((5-CHLORO-8-HYDROXY-3-METHYL-1-OXO-7-ISOCHROMANYL)CARBONYL)-3-PHENYL	CC1Cc2c(cc(c(c2C(=O)O1)O)C(=O)NC(Cc3ccccc3)C(=O)O)Cl	403.813	0.8329	6	3	6	-	+	-	0
Coumesterol	c1cc2c(cc1O)oc3c2c(=O)oc4c3ccc(c4)O	268.221	-0.024	0	2	0	+	+	-	0
Cholecalciferol	null	null	null	null	null	null	null	null	null	null
Dibutyl phthalate	CCCCOC(=O)c1ccccc1C(=O)OCCCC	278.344	-0.1962	4	0	10	+	+	+	0
7,9-Dihydro-1h-Purine-2,6,8(3h)-Trione	O=C1NC2=C(N1)C(=O)NC(=O)N2	168.11	-1.3486	0	4	0	+	+	-	0
Paeonol	CC(=O)c1ccc(cc1O)OC	166.174	-0.1078	1	1	2	+	+	+	0
3,4-dihydroxyphenylacetic acid	c1cc(c(cc1CC(=O)O)O)O	168.147	-0.1234	2	3	2	-	+	-	0
Acrolein	C=CC=O	56.0633	0.4084	1	0	1	+	+	+	0
Menadione	CC1=CC(=O)C2CCCCC2C1=O	178.099	-0.0743	2	0	0	+	+	+	0
Eugenol	COc1cc(ccc1O)CC=C	164.201	1.1748	0	1	3	+	+	+	0
Cinnamyl alcohol	c1ccc(cc1)/C=C/CO	134.175	1.2269	1	1	2	+	+	+	0
Honokiol	C=CCc1ccc(c(c1)c2ccc(c(c2)CC=C)O)O	266.334	2.9556	0	2	5	+	+	+	1
Benzaldehyde	C1CCC(CC1)C=O	112.089	-0.6899	1	0	1	+	+	+	0
Magnolol	C=CCc1ccc(c(c1)c2cc(ccc2O)CC=C)O	266.334	2.9556	0	2	5	+	+	+	1
Linoleic acid	null	null	null	null	null	null	null	null	null	null
Cinnamaldehyde	null	null	null	null	null	null	null	null	null	null
Ethylbenzene	CCc1ccccc1	106.165	1.5147	0	0	1	+	+	+	0
Ethyl acetate	CCOC(=O)C	88.0524	0.2715	2	0	2	+	+	+	0
Shogaol	null	null	null	null	null	null	null	null	null	null
L-Proline	OC(=O)[C@@H]1CCCN1	115.13	-1.3817	3	2	1	+	+	-	0
Aminophenol	c1ccc(c(c1)N)O	109.126	-0.3564	1	2	0	-	+	+	0
DL-Lactic acid	CC(C(=O)O)O	90.0317	-0.8059	3	2	1	+	+	-	0
3-Carboxy-2,3-dideoxy-D-erythro-pentaric acid	C([C@@H]([C@@H](C(=O)O)O)C(=O)O)C(=O)O	192.124	-1.4467	7	4	5	+	-	-	0
Pterostilbene	COc1cc(cc(c1)OC)/C=C/c2ccc(cc2)O	256.11	1.3231	0	1	4	+	+	+	0
Gallic acid	null	null	null	null	null	null	null	null	null	null
Fraxetin	COc1cc2ccc(=O)oc2c(c1O)O	208.037	-0.5938	0	2	1	-	+	+	0
Adenine	c1[nH]c2c(n1)c(ncn2)N	135.127	-1.6722	4	2	0	+	+	-	0
Isopimpinellin	null	null	null	null	null	null	null	null	null	null
(+)-Gallocatechin	c1c(cc(c(c1O)O)O)[C@@H]2[C@H](Cc3c(cc(cc3O2)O)O)O	306.074	-1.4995	1	6	1	-	+	-	1
Cyclogallipharic acid	CCCCCCCCCCCCCCCc1cccc(c1C(=O)O)O	348.266	-3.421	2	2	15	+	+	+	2
Piceid	c1cc(ccc1/C=C/c2cc(cc(c2)O[C@H]3[C@@H]([C@H]([C@@H]([C@H](O3)CO)O)O)O)O)O	390.131	-0.8968	5	6	5	+	-	-	1
Isopropyl methoxy pyrazine	CC(C)c1c(nccn1)OC	152.194	1.604	2	0	2	+	+	+	0
Acetoacetic acid	CC(=O)CC(=O)O	102.089	-0.4589	3	1	2	+	+	-	0
Butylated hydroxytoluene	Cc1cc(c(c(c1)C(C)(C)C)O)C(C)(C)C	220.183	4.0079	0	1	2	+	+	+	1
demethoxycurcumin	COc1cc(ccc1O)/C=C/C(=O)CC(=O)/C=C/c2ccc(cc2)O	338.354	1.0202	2	2	7	+	+	+	0
Isoeugenol	CC=Cc1ccc(c(c1)OC)O	164.084	1.0534	0	1	2	+	+	+	0
Pantothenic acid	CC(C)(CO)C(C(=O)NCCC(=O)O)O	219.235	-0.9801	6	4	7	+	-	-	0
Oxyresveratrol	c1cc(c(cc1O)O)/C=C/c2cc(cc(c2)O)O	244.074	0.631	0	4	2	+	+	+	0
Osthole	CC(=CCc1c(ccc2c1oc(=O)cc2)OC)C	244.11	2.2142	0	0	3	+	+	+	0
Quinolinic acid	C1CC(C(NC1)C(=O)O)C(=O)O	173.069	-1.2226	5	3	2	null	null	null	0
2-Hexenaldehyde	CCCC=CC=O	98.143	0.1876	1	0	3	+	+	+	0
Methylamine	CN	154.594	-0.6476	1	1	0	+	+	+	0
Fucoidan	null	null	null	null	null	null	null	null	null	null
Chrysene	c1ccc2c(c1)ccc3c2ccc4c3cccc4	228.094	3.0366	0	0	0	+	+	+	1
(±)-nicotine	CN1CCCC1c2cccnc2	162.232	-0.8696	2	0	1	+	+	+	0
Kaempferol	c1cc(ccc1C2C(C(=O)c3c(cc(cc3O2)O)O)O)O	288.063	-0.8062	2	4	1	+	+	-	0
Pimelic acid	C(CCC(=O)O)CCC(=O)O	160.168	-1.274	4	2	6	+	+	-	0
Butyraldehyde	CCCC=O	72.0575	-0.3943	1	0	2	+	+	+	0
4-Hydroxycyclohexanecarboxylic acid	C1CC(CCC1C(=O)O)O	144.079	-0.96	3	2	1	+	+	+	0
Pyrene	c1cc2ccc3cccc4c3c2c(c1)CC4	204.094	2.2258	0	0	0	+	+	+	0
Benzo(a)pyrene	c1ccc2c(c1)cc3ccc4cccc5c4c3c2cc5	252.094	3.1132	0	0	0	+	+	+	1
Trans-caffeic acid	c1cc(c(cc1/C=C/C(=O)O)O)O	180.157	0.2029	2	3	2	-	+	+	0
Styrene	C=Cc1ccccc1	104.063	1.9153	0	0	1	+	+	+	0
Toluene	Cc1ccccc1	92.1384	1.8498	0	0	0	+	+	+	0
dl-Perillaldehyde	CC(=C)C1CCC(=CC1)C=O	150.104	1.308	1	0	2	+	+	+	0
Putrescine	C(CCN)CN	88.1515	-2.0526	2	2	3	+	+	+	0
2-Isopropylphenol	CC(C)c1ccccc1O	136.089	1.2176	0	1	1	+	+	+	0
Valeraldehyde	CCCCC=O	86.1323	-0.6823	1	0	3	+	+	+	0
Octanal	CCCCCCCC=O	128.12	-1.5463	1	0	6	+	+	+	0
8-Bromo-N~2~-(2-phenylethyl)-9-propyl-9H-purine-2,6-diamine	Nc2nc(nc1c2nc(Br)n1CCC)NCCc3ccccc3	374.085	0.8356	5	2	6	+	+	-	0
Formic acid	C(=O)O	46.0254	-0.3087	2	1	0	+	+	+	0
⍺-Ketoglutaric acid	C(CC(=O)O)C(=O)C(=O)O	146.022	-0.6738	5	2	4	+	+	-	0
Baicalin	c1ccc(cc1)c2cc(=O)c3c(o2)cc(c(c3O)O)O[C@H]4[C@@H]([C@H]([C@@H]([C@H](O4)C(=O)O)O)O)O	446.085	-2.2128	6	6	4	-	+	-	1
Taurine	C(CS(=O)(=O)O)N	125.147	-1.2682	4	2	2	+	+	-	0
Nonylphenol	CCCCCCCCCc1ccccc1O	220.183	-1.2576	0	1	8	+	+	+	1
Urocanic acid	c1c(nc[nH]1)/C=C/C(=O)O	138.124	-0.9242	3	2	2	+	+	-	0
Harmol	Cc1c2c(cc[nH]1)c3ccc(=O)cc3[nH]2	198.079	-0.7921	2	2	0	+	+	-	0
Zerumbone	null	null	null	null	null	null	null	null	null	null
n-acetyl-l-arginine	CC(=O)N[C@@H](CCCNC(=N)N)C(=O)O	216.238	-2.0557	7	5	8	+	+	-	0
3-Mepy	Cc1cccnc1	93.1265	0.2717	1	0	0	+	+	+	0
Evodiamine	CN1c2ccccc2C(=O)N3C1c4c(c5ccccc5[nH]4)CC3	303.137	0.8071	3	1	0	+	+	+	0
Xanthohumol	CC(=CCc1c(cc(c(c1O)C(=O)/C=C/c2ccc(cc2)O)OC)O)C	354.147	2.0068	1	3	6	-	+	+	0
Rutaecarpine	c1ccc2c(c1)c3c([nH]2)-c4nc5ccccc5c(=O)n4CC3	287.106	0.5941	1	1	0	+	+	+	0
3-Phenylpropanoic acid	C1CCC(CC1)CCC(=O)O	156.115	-0.6083	2	1	3	+	+	+	0
Caffeine	Cn1cnc2c1c(=O)n(c(=O)n2C)C	194.191	-0.9595	1	0	0	+	+	+	0
Quercetagetin	c1cc(c(cc1c2c(c(=O)c3c(o2)cc(c(c3O)O)O)O)O)O	318.038	-1.8067	0	6	1	-	+	-	1
m-carboxyaniline	C1CC(CC(C1)N)C(=O)O	143.095	-1.2496	3	2	1	null	null	null	0
Cyclohexanone	C1CCC(=O)CC1	98.143	-1.0582	1	0	0	+	+	+	0
Pyrimethamine	CCc1c(c(nc(n1)N)N)c2ccc(cc2)Cl	248.711	0.0842	4	2	2	+	+	+	0
Isatin	c1ccc2=NC(=O)C(=c2c1)O	147.131	-0.3373	3	1	0	+	+	+	0
D-Glucopyranose	C([C@@H]1[C@H]([C@@H]([C@H](C(O1)O)O)O)O)O	180.063	-2.5134	6	5	1	+	-	-	0
Xanthine	c1[nH]c2c(n1)[nH]c(=O)[nH]c2=O	152.111	-1.2664	1	3	0	+	+	-	0
n-butanol	CCCCO	74.1216	-0.9734	1	1	2	+	+	+	0
2-(3,4-Dihydroxyphenyl)-5,7-dihydroxy-2,3-dihydro-4H-chromen-4-one	c1cc(c(cc1c2cc(=O)c3c(cc(cc3o2)O)O)O)O	286.236	-0.7872	0	4	1	-	+	-	0
Acetovanillone	null	null	null	null	null	null	null	null	null	null
Malonic acid	C(C(=O)O)C(=O)O	104.061	-0.4448	4	2	2	+	+	-	0
Phenylacetaldehyde	c1ccc(cc1)CC=O	120.148	1.0502	1	0	2	+	+	+	0
Phenylethyl alcohol	c1ccc(cc1)CCO	122.164	1.0147	1	1	2	+	+	+	0
S-Methyl-L-cysteine	CSC[C@@H](C(=O)O)N	135.185	-0.4423	3	2	3	+	+	-	0
Taxifolin	c1cc(c(cc1[C@@H]2[C@H](C(=O)c3c(cc(cc3O2)O)O)O)O)O	304.252	-1.3693	2	5	1	-	+	-	0
Aflatoxin G1	COc1cc2c(c3c1c4c(c(=O)o3)C(=O)OCC4)[C@@H]5C=CO[C@@H]5O2	328.273	-0.7537	3	0	1	+	+	+	0
Catechol	C1CCC(C(C1)O)O	116.084	-2.1734	2	2	0	+	+	+	0
Protoporphyrin	null	null	null	null	null	null	null	null	null	null
3-Methylbutan-1-ol	CC(C)CCO	88.1482	-0.1638	1	1	2	+	+	+	0
4-Hydroxy-3,5a,9-trimethyl-3a,5,5a,9b-tetrahydronaphtho[1,2-b]furan-2,8(3H,4H)-dione	CC1C2C(CC3(C=CC(=O)C(=C3C2OC1=O)C)C)O	262.301	0.487	4	1	0	+	+	+	0
4-Aminobenzoic acid	C1CC(CCC1C(=O)O)N	143.095	-1.2496	3	2	1	+	+	-	0
Myricetin	c1c(cc(c(c1O)O)O)c2c(c(=O)c3c(cc(cc3o2)O)O)O	318.235	-1.8067	0	6	1	-	+	-	1
Guanine	NC1=Nc2ncnc2C(=O)N1	151.126	0	0	0	0	+	+	-	0
Valeric acid	CCCCC(=O)O	102.132	-0.7297	2	1	3	+	+	+	0
Octane	CCCCCCCC	114.228	-1.6254	0	0	5	+	+	+	0
Tridecylic acid	CCCCCCCCCCCCC(=O)O	214.344	-3.0337	2	1	11	+	+	+	2
Benzylamine	C1CCC(CC1)CN	113.12	-1.3972	1	1	1	+	+	+	0
Carnosol	CC(C)c1cc2c(c(c1O)O)[C@@]34CCCC([C@@H]3C[C@@H]2OC4=O)(C)C	330.418	0.6277	2	2	1	-	+	+	1
Chelerythrine	C[n+]1cc2c(ccc(c2OC)OC)c3c1c4cc5c(cc4cc3)OCO5	348.371	-1.7229	0	0	2	+	+	+	1
(2Z,6Z)-3,7,11-Trimethyl-2,6,10-dodecatrien-1-ol	null	null	null	null	null	null	null	null	null	null
Thymol	CC1CCC(C(C1)O)C(C)C	156.151	0.6563	1	1	1	+	+	+	0
γ-Aminobutyric acid	C(CC(=O)O)CN	103.12	-1.2313	3	2	3	+	+	-	0
Isobutyric acid	CC(C)C(=O)O	88.1051	0.4945	2	1	1	+	+	+	0
2-Allylphenol	C=CCc1ccccc1O	134.175	1.6734	0	1	2	+	+	+	0
Dapsone	c1cc(ccc1N)S(=O)(=O)c2ccc(cc2)N	248.301	-0.9054	4	2	2	+	+	+	0
Acrylic Acid	OC(=O)C=C	72.0627	0.361	2	1	1	+	+	+	0
Cyanidin	c1cc(c(cc1c2c(cc3c(cc(cc3[o+]2)O)O)O)O)O	287.244	-0.7261	0	5	1	+	+	-	0
(R)-(-)-2-Butanol	CC[C@@H](C)O	74.1216	-0.6961	1	1	1	+	+	+	0
Damnacanthal	COc1c(c(cc2c1C(=O)c3ccccc3C2=O)O)C=O	282.248	0.0471	3	1	2	+	+	+	0
4-[7-Hydroxy-5-methoxy-6-(3-methyl-2-buten-1-yl)-2H-chromen-3-yl]-1,3-benzenediol	CC(=CCc1c(cc2c(c1OC)C=C(CO2)c3ccc(cc3O)O)O)C	354.396	1.5924	0	3	4	-	+	+	0
cholic acid	C[C@H](CCC(=O)O)[C@H]1CC[C@@H]2[C@@]1([C@H](C[C@H]3[C@H]2[C@@H](C[C@H]4[C@@]3(CC[C@H](C4)O)C)O)O)C	408.571	-0.4664	5	4	4	+	+	+	0
Dibenzofuran	c1ccc2c(c1)c3ccccc3o2	168.058	1.3679	0	0	0	+	+	+	0
Niacinamide	C1CC(CNC1)C(=O)N	128.095	-1.2091	3	2	1	+	+	-	0
trans-resveratrol	c1cc(ccc1/C=C/c2cc(cc(c2)O)O)O	228.243	1.1941	0	3	2	+	+	+	0
Dicoumarol	c1ccc2c(c1)c(c(c(=O)o2)Cc3c(c4ccccc4oc3=O)O)O	336.295	1.2142	0	2	2	+	+	-	0
Gold	[Au]	196.967	null	0	0	0	null	null	null	0
Acetamide	CC(=O)N	59.0672	-0.6249	2	1	0	+	+	+	0
1-⍺-L-Arabinofuranosyluracil	c1cn(c(=O)[nH]c1=O)[C@H]2[C@@H]([C@H]([C@@H](O2)CO)O)O	244.201	-2.4535	4	4	2	+	+	-	0
Glycocyamine	C(C(=O)O)NC(=N)N	117.107	-0.9111	5	4	3	+	+	-	0
Pyrazole	c1c[nH]nc1	68.0773	-0.6145	1	1	0	+	+	+	0
Hexane	CCCCCC	86.1754	-1.0494	0	0	3	+	+	+	0
(3R)-3-Hydroxytetradecanoic acid	CCCCCCCCCCC[C@H](CC(=O)O)O	244.37	-3.5444	3	2	12	+	+	+	1
β-L-Fructofuranosyl β-L-glucopyranoside	C([C@H]1[C@@H]([C@H]([C@@H]([C@H](O1)O[C@@]2([C@@H]([C@H]([C@@H](O2)CO)O)O)CO)O)O)O)O	342.296	-4.3105	11	8	5	+	-	-	2
2-(3,4-Dimethoxyphenyl)-4H-chromen-4-one	COc1ccc(cc1OC)c2cc(=O)c3ccccc3o2	282.291	0.468	0	0	3	+	+	+	0
Pregnenolone	CC(=O)[C@H]1CC[C@@H]2[C@@]1(CC[C@H]3[C@H]2CC=C4[C@@]3(CC[C@@H](C4)O)C)C	316.478	0.261	2	1	1	+	+	+	0
p-Anisate	COc1ccc(cc1)C(=O)O	152.147	0.4694	2	1	2	+	+	+	0
5-Methoxydimethyltryptamine	CN(C)CCc1c[nH]c2c1cc(cc2)OC	218.295	0.0782	1	1	4	+	+	+	0
Dimethyl phthalate	COC(=O)c1ccccc1C(=O)OC	194.184	1.0346	4	0	4	+	+	+	0
2,5-Dihydroxy-3-undecyl-1,4-benzoquinone	CCCCCCCCCCCC1=C(C(=O)C=C(C1=O)O)O	294.386	-3.4988	4	2	10	+	+	+	1
2,4-Dihydroxybenzoic acid	c1cc(c(cc1O)O)C(=O)O	154.12	-0.1582	2	3	1	+	+	+	0
Theophylline	Cn1c2c(c(=O)n(c1=O)C)[nH]cn2	180.164	-1.0618	1	1	0	+	+	+	0
9-	c1nc2c(n1[C@H]3[C@@H]([C@H]([C@@H](O3)CO)O)O)[nH]c(nc2=O)N	283.241	-3.2968	7	5	2	+	+	-	0
Triiodothyronine	c1cc(c(cc1Oc2c(cc(cc2I)C[C@@H](C(=O)O)N)I)I)O	650.973	0.7635	3	3	5	-	+	-	0
n-heptanoic acid	CCCCCCC(=O)O	130.185	-1.3057	2	1	5	+	+	+	0
2′-Hydroxy-4,4′,6′-trimethoxychalcone	COc1ccc(cc1)/C=C/C(=O)c2c(cc(cc2OC)OC)O	314.332	0.454	1	1	6	+	+	+	0
(3S)-1-Octen-3-ol	CCCCC[C@@H](C=C)O	128.212	-0.9039	1	1	5	+	+	+	0
Xylene	Cc1ccccc1C	106.165	2.2962	0	0	0	+	+	+	0
glyoxal	C(=O)C=O	58.0361	0.7362	2	0	1	+	+	+	0
2-Aminobenzyl alcohol	c1ccc(c(c1)CO)N	123.153	-0.4376	2	2	1	+	+	+	0
Glycolic acid	C(C(=O)O)O	76.0514	-0.9019	3	2	1	+	+	-	0
D-(+)-Pyroglutamic Acid	C1CC(=O)N[C@H]1C(=O)O	129.114	-1.2849	4	2	1	+	+	-	0
hemin	null	null	null	null	null	null	null	null	null	null
β-Ala	C(CN)C(=O)O	89.0932	-0.9433	3	2	2	+	+	-	0
hexanal	[CH2-]CCCCC#[O+]	98.143	-0.9294	0	0	3	+	+	+	0
hexanol	null	null	null	null	null	null	null	null	null	null
O-Acetylcholine	CC(=O)OCC[N+](C)(C)C	146.207	-1.195	2	0	4	+	-	+	0
b-Naphthoquinone	c1ccc2c(c1)C=CC(=O)C2=O	158.153	0.8457	2	0	0	+	+	+	0
Nonanol	CCCCCCCCCO	144.255	-2.4134	1	1	7	+	+	+	0
3 hydroxycoumarin	c1ccc2c(c1)cc(c(=O)o2)O	162.142	0.5746	0	1	0	+	+	+	0
β-D-Glucopyranuronic acid	[C@@H]1([C@@H]([C@H](O[C@H]([C@@H]1O)O)C(=O)O)O)O	194.139	-2.4112	7	5	1	+	-	-	0
ACETATE ION	CC(=O)[O-]	59.0446	-0.9077	2	0	0	+	+	+	0
1-Propanol	CCCO	60.095	-0.6854	1	1	1	+	+	+	0
Stearic acid	CCCCCCCCCCCCCCCCCC(=O)O	284.477	-4.4737	2	1	16	+	+	+	2
2-Amino-6-(hydroxymethyl)pteridin-4-ol	c1c(nc2c(n1)[nH]c(nc2=O)N)CO	193.163	-2.8139	5	3	1	+	+	-	0
Phenol	OC1=CC=CC=C1	347.407	0.8403	0	1	0	+	+	+	0
1,6-HEXANEDIAMINE	C(CCCN)CCN	116.205	-2.6286	2	2	5	+	+	+	0
(-)-codeine	CN1CC[C@]23c4c5ccc(c4O[C@H]2[C@H](C=C[C@H]3[C@H]1C5)O)OC	299.364	-0.19	2	1	1	+	+	+	0
3,5-Diiodo-L-tyrosine	c1c(cc(c(c1I)O)I)C[C@@H](C(=O)O)N	432.982	0.1253	3	3	3	-	+	-	0
Kynurenine	c1ccc(c(c1)C(=O)CC(C(=O)O)N)N	208.214	-1.3647	5	3	4	-	+	-	0
Uracil	c1c[nH]c(=O)[nH]c1=O	112.087	-0.9111	0	2	0	+	+	-	0
(21R,33R)-24,27,30-Trihydroxy-24,30-dioxido-18,36-dioxo-19,23,25,29,31,35-hexaoxa-24lambda~5~	CCCCCCCCCCCCCCCCCC(=O)OC[C@H](COP(=O)(O)OCC(COP(=O)(O)OC[C@@H](COC(=O)CCCCCCCCCCCCCCCCC)OC(=O)CCCCCCCCCCCCCCCCC)O)OC(=O)CCCCCCCCCCCCCCCCC	1466.06	-18.3367	17	3	86	+	-	-	3
3-Methylcatechol	Cc1cccc(c1O)O	124.137	0.7236	0	2	0	-	+	+	0
4-xylene	Cc1ccc(cc1)C	106.165	2.2962	0	0	0	+	+	+	0
Naringenin	c1cc(ccc1[C@@H]2CC(=O)c3c(cc(cc3O2)O)O)O	272.253	-0.154	1	3	1	+	+	+	0
Mangostin	CC(=CCc1c(cc2c(c1O)c(=O)c3c(o2)cc(c(c3CC=C(C)C)OC)O)O)C	410.173	2.2798	0	3	5	-	+	+	1
Glutaric acid	C(CC(=O)O)CC(=O)O	132.115	-0.698	4	2	4	+	+	-	0
Cyclohexane	c1ccccc1	78.047	1.4034	0	0	0	+	+	+	0
Tetradecane	CCCCCCCCCCCCCC	198.388	-3.3534	0	0	11	+	+	+	2
Spermidine	C(CCNCCCN)CN	145.246	-2.7378	3	3	7	+	+	+	0
Butanoic acid	CCCC(=O)O	88.1051	-0.4417	2	1	2	+	+	+	0
Methylglyoxal	CC(=O)C=O	72.0627	0.1142	2	0	1	+	+	+	0
Capric Acid	CCCCCCCCCC(=O)O	172.265	-2.1697	2	1	8	+	+	+	0
(3β,5⍺,12β,17⍺,20R)-3,12-Dihydroxycholan-24-oic acid	C[C@H](CCC(=O)O)[C@@H]1CC[C@@H]2[C@@]1([C@@H](C[C@H]3[C@H]2CC[C@@H]4[C@@]3(CC[C@@H](C4)O)C)O)C	392.572	0.2999	4	3	4	+	+	+	1
Methylparaben	COC(=O)c1ccc(cc1)O	152.147	0.6559	2	1	2	+	+	+	0
n-butylamine	CCCCN	73.1368	-1.263	1	1	2	+	+	+	0
Cyclohexanol	C1CCC(CC1)O	100.159	-1.9507	1	1	0	+	+	+	0
Pentadecane	CCCCCCCCCCCCCCC	212.415	-3.6414	0	0	12	+	+	+	2
1,3,6,7-tetrahydroxyxanthone	c1c(cc2c(c1O)c(=O)c3cc(c(cc3o2)O)O)O	260.199	-1.1483	0	4	0	+	+	-	0
3-Methylbutanoic acid	CC(C)CC(=O)O	102.132	0.3679	2	1	2	+	+	+	0
Benzoic acid	c1ccc(cc1)C(=O)O	122.121	0.968	2	1	1	+	+	+	0
Palmitic acid	CCCCCCCCCCCCCCCC(=O)O	256.424	-3.8977	2	1	14	+	+	+	2
Norepinephrine	c1cc(c(cc1[C@H](CN)O)O)O	169.178	-1.1674	2	4	2	-	+	-	0
Formaldehyde	C=O	30.026	-0.8841	1	0	0	+	+	+	0
Cadaverine	C(CCN)CCN	102.178	-2.3406	2	2	4	+	+	+	0
Phenylpyruvic acid	c1ccc(cc1)CC(=O)C(=O)O	164.158	0.739	3	1	3	+	+	+	0
Desaminotyrosine	c1cc(ccc1CCC(=O)O)O	166.174	0.5021	2	2	3	+	+	+	0
Pinosylvin	c1ccc(cc1)/C=C/c2cc(cc(c2)O)O	212.244	1.7572	0	2	2	+	+	+	0
Tert-Butanol	CC(C)(C)O	74.1216	0.5733	1	1	0	+	+	+	0
Oxalic acid	C(=O)(C(=O)O)O	90.0349	-0.4796	4	2	1	+	+	-	0
Urea	C(=O)(N)N	60.0553	-0.6277	3	2	0	+	+	-	0
Titanium	[Ti]	47.9479	null	0	0	0	null	null	null	0
1,3,4,6,8,13-Hexahydroxy-10-(hydroxymethyl)-11-methylphenanthro[1,10,9,8-opqra]perylene-7,14	Cc1cc(c2c3c1c4c(cc(c5c4c6c3c7c(c(cc(c7c2=O)O)O)c8c6c(c5=O)c(cc8O)O)O)CO)O	520.443	-0.7611	3	7	1	+	+	+	1
Pyrogallol	null	null	null	null	null	null	null	null	null	null
DMPO	CC1(CCC=[N+]1[O-])C	113.158	0.3235	0	0	0	+	+	+	0
4-Methyl valeric acid	CC(C)CCC(=O)O	116.158	0.6235	2	1	3	+	+	+	0
Ethanolamine	C(CO)N	61.0831	-1.187	2	2	1	+	+	+	0
Digoxin	[H][C@]12CC[C@]3([H])[C@]([H])(C[C@@H](O)[C@]4(C)[C@H](CC[C@]34O)C3=CC(=O)OC3)[C@@]1(C)CC[C@@H](C2)O[C@H]1C[C@H](O)[C@H](O[C@H]2C[C@H](O)[C@H](O[C@H]3C[C@H](O)[C@H](O)[C@@H](C)O3)[C@@H](C)O2)[C@@H](C)O1	780.938	-3.6782	14	6	7	-	+	-	2
4-Coumaric acid	c1cc(ccc1/C=C/C(=O)O)O	164.158	0.766	2	2	2	+	+	+	0
glycerine	C(C(CO)O)O	92.0938	-1.4081	3	3	2	-	+	-	0
Undecanal	CCCCCCCCCCC=O	170.292	-2.4103	1	0	9	+	+	+	1
Berberine	COc1ccc2cc-3[n+](cc2c1OC)CCc4c3cc5c(c4)OCO5	336.361	-1.7181	0	0	2	+	-	+	0
4-methylcatechol	Cc1ccc(c(c1)O)O	124.137	0.7236	0	2	0	-	+	+	0
Progesterone	CC(=O)[C@H]1CC[C@@H]2[C@@]1(CC[C@H]3[C@H]2CCC4=CC(=O)CC[C@]34C)C	314.462	0.9172	2	0	1	+	+	+	0
Coumarone	c1ccc2c(c1)CCO2	120.058	0.8741	0	0	0	+	+	+	0
Sulfurein	null	null	null	null	null	null	null	null	null	null
Saccharopine	C(CCN[C@@H](CCC(=O)O)C(=O)O)C[C@@H](C(=O)O)N	276.286	-3.3095	8	5	11	-	-	-	1
Quercetin	c1cc(c(cc1C2C(C(=O)c3c(cc(cc3O2)O)O)O)O)O	304.058	-1.3693	2	5	1	-	+	-	0
Elaidic Acid	CCCCCCCC/C=C/CCCCCCCC(=O)O	282.461	-2.3427	2	1	15	+	+	+	2
4-Hydroxybenzoic acid	C1CC(CCC1C(=O)O)O	144.079	-0.96	3	2	1	+	+	+	0
Palmitelaidic acid	CCCCCC/C=C/CCCCCCCC(=O)O	254.408	-1.7667	2	1	13	+	+	+	2
Citric acid	C(C(=O)O)C(CC(=O)O)(C(=O)O)O	192.124	-1.395	7	4	5	+	-	-	0
Thapsigargin	null	null	null	null	null	null	null	null	null	null
Fumaric acid	null	null	null	null	null	null	null	null	null	null
L-Gulonic acid	C([C@@H]([C@H]([C@@H]([C@@H](C(=O)O)O)O)O)O)O	196.155	-2.838	7	6	5	+	+	-	1
2-[(3β,5⍺,7⍺,12β,17⍺,20R)-3,7,12-Trihydroxy-24-oxocholan-24-yl]aminoethanes	C[C@H](CCC(=O)NCCS(=O)(=O)O)[C@@H]1CC[C@@H]2[C@@]1([C@@H](C[C@H]3[C@H]2[C@@H](C[C@@H]4[C@@]3(CC[C@@H](C4)O)C)O)O)C	515.703	-1.3797	8	5	8	+	+	-	0
Methyl 1-methyl-1,2,5,6-tetrahydro-3-pyridinecarboxylate	CN1CCC=C(C1)C(=O)OC	155.194	0.1341	3	0	2	+	+	+	0
Meglutol	CC(CC(=O)O)(CC(=O)O)O	162.141	-0.7157	5	3	4	+	+	-	0
Crotonaldehyde	C/C=C/C=O	70.0898	0.6082	1	0	1	+	+	+	0
Carboxy-N,N,N-trimethylmethanaminium	C[N+](C)(C)CC(=O)O	118.154	-1.5786	2	1	2	+	-	+	0
Jaceosidin	COc1cc(ccc1O)c2cc(=O)c3c(o2)cc(c(c3O)OC)O	330.289	-1.2213	0	3	3	-	+	+	0
3-{[(2-Aminoethoxy)(hydroxy)phosphoryl]oxy}-2-(tetradecanoyloxy)propyl myristate	CCCCCCCCCCCCCC(=O)OCC(COP(=O)(O)OCCN)OC(=O)CCCCCCCCCCCCC	635.453	-7.3473	9	2	35	+	-	-	2
Ellagic Acid Dihydrate	null	null	null	null	null	null	null	null	null	null
(S)-(+)-Linalool	CC(=CCC[C@@](C)(C=C)O)C	154.249	2.4692	1	1	4	+	+	+	0
2-Isobutyl-3-methoxypyrazine	CC(C)Cc1c(nccn1)OC	166.22	1.6664	2	0	3	+	+	+	0
Caprylic acid	CCCCCCCC(=O)O	144.211	-1.5937	2	1	6	+	+	+	0
DL-carvone	CC1=CCC(CC1=O)C(=C)C	150.218	1.5954	1	0	1	+	+	+	0
Indole	c1ccc2c(c1)cc[nH]2	117.148	0.2874	0	1	0	+	+	+	0
Diethyl phthalate	null	null	null	null	null	null	null	null	null	null
(3⍺,9β,10⍺)-Cholest-5-en-3-ol	C[C@H](CCCC(C)C)[C@H]1CC[C@@H]2[C@@]1(CC[C@@H]3[C@H]2CC=C4[C@]3(CC[C@H](C4)O)C)C	386.654	1.5548	1	1	5	+	+	+	1
Arachidonic acid	CCCCC/C=C/C/C=C/C/C=C/C/C=C/CCCC(=O)O	304.467	1.2639	2	1	14	+	+	+	0
Benzyl formate	c1ccc(cc1)COC=O	136.148	1.0594	2	0	3	+	+	+	0
Estriol	C[C@]12CC[C@@H]3c4ccc(cc4CC[C@H]3[C@@H]1C[C@H]([C@@H]2O)O)O	288.381	0.2168	2	3	0	+	+	+	0
Polysaccharides	null	null	null	null	null	null	null	null	null	null
Diisobutyl phthalate	CC(C)COC(=O)c1ccccc1C(=O)OCC(C)C	278.152	1.999	4	0	8	+	+	+	0
Acetophenone	CC(=O)c1ccccc1	120.148	0.9539	1	0	1	+	+	+	0
Nw-Acetylhistamine	CC(=O)NCCc1c[nH]cn1	153.182	-1.9468	3	2	4	+	+	+	0
Decalin	c1ccc2ccccc2c1	128.171	1.9478	0	0	0	+	+	+	0
Bis(2,4-dihydroxyphenyl)methanone	c1cc(c(cc1O)O)C(=O)c2ccc(cc2O)O	246.053	-0.1006	1	4	2	+	+	+	0
Aldosterone	C[C@]12CCC(=O)C=C1CC[C@@H]3[C@@H]2[C@H](C[C@]4([C@H]3CC[C@@H]4C(=O)CO)C=O)O	360.444	-1.3555	5	2	3	+	+	+	0
Fatty acids	C(=O)O	46.0254	-0.3087	2	1	0	+	+	+	0
P-(1,1,3,3-TETRAMETHYLBUTYL)PHENOL	CC(C)(C)CC(C)(C)c1ccc(cc1)O	206.324	3.5713	0	1	3	+	+	+	1
Coumarin	c1ccc2c(c1)ccc(=O)o2	146.143	1.031	0	0	0	+	+	+	0
Camptothecin	CC[C@@]1(c2cc-3n(c(=O)c2COC1=O)Cc4c3nc5ccccc5c4)O	348.352	-0.7661	4	1	1	-	+	-	0
butyrolactone	C1CC(=O)OC1	86.0892	-0.3327	2	0	0	+	+	+	0
Hesperidin	C[C@H]1[C@@H]([C@H]([C@H]([C@@H](O1)OC[C@@H]2[C@H]([C@@H]([C@H]([C@@H](O2)Oc3cc(c4c(c3)O[C@@H](CC4=O)c5ccc(c(c5)O)OC)O)O)O)O)O)O)O	610.561	-3.9904	10	8	7	-	+	-	1
Androstane-3,17-diol	CC12CCC(CC1CCC3C2CCC4(C3CCC4O)C)O	292.456	-0.331	2	2	0	+	+	+	0
Citraconic acid	C/C(=C/C(=O)O)/C(=O)O	130.099	0.3279	4	2	2	+	+	-	0
Dantron	c1cc2c(c(c1)O)C(=O)c3c(cccc3O)C2=O	240.211	0.3706	2	2	0	+	+	+	0
idronoxil	c1cc(ccc1C2=Cc3ccc(cc3OC2)O)O	240.254	0.9723	0	2	1	-	+	+	0
Tetrahydrocannabinol	CCCCCc1cc(c2c(c1)OC([C@H]3[C@H]2C=C(CC3)C)(C)C)O	314.462	0.4872	0	1	4	+	+	+	1
Flavonoids	null	null	null	null	null	null	null	null	null	null
Chlorpromazine	CN(C)CCCN1c2ccccc2Sc3c1cc(cc3)Cl	318.096	1.9451	2	0	4	+	+	+	0
(1S,4S,5S,6R,9S,10R,12R,14R)-5,6-Dihydroxy-7-(hydroxymethyl)-3,11,11,14-tetramethyl-15-oxotet	null	null	null	null	null	null	null	null	null	null
Celecoxib	Cc1ccc(cc1)c2cc(nn2c3ccc(cc3)S(=O)(=O)N)C(F)(F)F	381.372	2.1475	4	1	4	+	+	+	0
3',4',5-trihydroxy-3,7-dimethoxy-flavone	COc1cc(c2c(c1)oc(c(c2=O)OC)c3ccc(c(c3)O)O)O	330.289	-1.1146	0	3	3	-	+	+	0
Cobalt	[Co]	58.9332	null	0	0	0	null	null	null	0
Geranylgeraniol	CC(=CCC/C(=C/CC/C(=C/CC/C(=C/CO)/C)/C)/C)C	290.483	4.8041	1	1	10	+	+	+	1
Lanthanum	[La]	138.906	null	0	0	0	null	null	null	0
(1S,5R,7R,12R,13R,14S)-5,12,13,14-Tetrahydroxy-14-(hydroxymethyl)-3-iminio-8,10-dioxa-2,4-dia	C([C@@]1([C@H]2C3[C@H]([N@H]C(=[NH2+])[N@@H][C@@]34[C@H](C(O2)(OC1C4O)[O-])O)O)O)O	319.268	-5.5964	10	8	1	-	-	-	1
Oxypurinol	c1c2c([nH]n1)nc(nc2O)O	152.111	-0.555	3	3	0	+	+	-	0
Nonivamide	CCCCCCCC/C(=N/Cc1ccc(c(c1)OC)O)/O	293.199	-1.79	2	2	10	+	+	+	0
3-hydroxyflavanone	c1ccc(cc1)C2C(C(=O)c3ccccc3O2)O	240.254	0.8831	2	1	1	+	+	+	0
Capsaicin	CC(C)/C=C/CCCCC(=O)NCc1ccc(c(c1)OC)O	305.412	0.278	2	2	10	+	+	+	0
Inositol	[C@@H]1([C@@H]([C@@H]([C@@H]([C@H]([C@@H]1O)O)O)O)O)O	180.156	-3.0642	6	6	0	-	+	-	1
(5E,13E)-9,11,15-Trihydroxyprosta-5,13-dien-1-oic acid	CCCCCC(/C=C/C1C(CC(C1C/C=C/CCCC(=O)O)O)O)O	354.481	-2.7724	5	4	12	+	+	+	1
Indole-3-carbidol	c1ccc2c(c1)c(c[nH]2)CO	147.174	-0.3569	1	2	1	+	+	-	0
Guanidine	C(=N)(N)N	59.0705	-0.4695	3	3	0	+	+	-	0
Chromium	[Cr]	51.9405	null	0	0	0	null	null	null	0
Manganese	[Mn]	54.938	null	0	0	0	null	null	null	0
Salicylates	null	null	null	null	null	null	null	null	null	null
Uranium	[U]	238.051	null	0	0	0	null	null	null	0
Arsenic	[AsH3]	77.9454	0	0	0	0	+	+	+	0
Cadmium	[Cd]	113.903	null	0	0	0	null	null	null	0
Mercury	[Hg]	201.971	null	0	0	0	null	null	null	0
Vanadium	[V]	50.944	null	0	0	0	null	null	null	0
Hypoxanthin	c1[nH]c2c(n1)c(ncn2)O	136.112	-1.2772	3	2	0	+	+	-	0
Phospholipids	null	null	null	null	null	null	null	null	null	null
1,2-Benzoquinone	C1=CC(=O)C(=O)C=C1	108.095	0.1946	2	0	0	+	+	+	0
p-Cumenol	CC(C)c1ccc(cc1)O	136.191	1.2176	0	1	1	+	+	+	0
Methoxsalen	COc1c2c(ccc(=O)o2)cc3c1occ3	216.19	-0.3173	0	0	1	+	+	+	0
phenylamine	C1CCC(CC1)N	99.1048	-2.2403	1	1	0	+	+	+	0
(1R,3R,7S,8S,10R,11S,13S,16S,17R)-8-tert-Butyl-6,17-dihydroxy-16-methyl-2,4,14,19-tetraoxahex	C[C@@H]1C(=O)O[C@@H]2[C@]1([C@@]34C(=O)O[C@H]5[C@]3(C2)[C@@]6([C@@H](C5)C(C)(C)C)[C@H](C(=O)O[C@H]6O4)O)O	408.399	-0.745	9	2	1	+	+	-	0
(1β,3β,5⍺,12β,17β)-17-(2-[6-O-(β-D-Glucopyranosyl)-β-D-glucopyranosyl]o	C[C@@H]1C[C@@H](C([C@H]2C1[C@H]3C[C@H]([C@@H]4[C@H](CC[C@]4([C@@]3(CC2)C)C)[C@](C)(CCC=C(C)C)O[C@H]5[C@@H]([C@H]([C@@H]([C@H](O5)CO[C@H]6[C@@H]([C@H]([C@@H]([C@H](O6)CO)O)O)O)O)O)O)O)(C)C)O[C@H]7[C@@H]([C@H]([C@@H]([C@H](O7)CO)O)O)O[C@H]8[C@@H]([C@H]([C@@H]([C@H](O8)CO)O)O)O	1109.29	-3.9514	23	15	16	+	+	-	3
Benzyl alcohol	C1CCC(CC1)CO	114.104	-1.1076	1	1	1	+	+	+	0
3-Hydroxyflavone	c1ccc(cc1)C2C(C(=O)c3ccccc3O2)O	240.254	0.8831	2	1	1	+	+	+	0
Dodecan-1-ol	CCCCCCCCCCCCO	186.334	-3.2774	1	1	10	+	+	+	1
4-(2-Phenyl-2-propanyl)phenol	CC(C)(c1ccccc1)c2ccc(cc2)O	212.287	2.7667	0	1	2	+	+	+	0
Atropine	CN1[C@@H]2CC[C@H]1C[C@H](C2)OC(=O)C(CO)c3ccccc3	289.369	-0.6644	4	1	5	+	+	+	0
Cesium	[Cs]	132.905	null	0	0	0	null	null	null	0
Selenomethionine	C[Se]CCC(N)C(O)=O	196.106	-1.3209	3	2	4	+	+	-	0
(E)-Isoferulic acid	COc1ccc(cc1O)/C=C/C(=O)O	194.184	0.2674	2	2	3	-	+	+	0
Sulforaphane	CS(=O)CCCCN=C=S	177.028	-0.9316	2	0	5	+	+	+	0
Nickel	[Ni]	57.9353	null	0	0	0	null	null	null	0
(+)-brefeldin A	C[C@H]1CCC/C=C/[C@@H]2C[C@@H](C[C@H]2[C@@H](/C=C/C(=O)O1)O)O	280.359	-0.7041	4	2	0	+	+	+	0
Apigenin	c1cc(ccc1c2cc(=O)c3c(cc(cc3o2)O)O)O	270.237	-0.2241	0	3	1	+	+	+	0
Anthracene	C1CCC2CC3CCCCC3CC2C1	192.188	-1.2292	0	0	0	+	+	+	1
Chlorine	ClCl	70.906	1.4886	0	0	0	+	+	+	0
Testosterone	C[C@]12CC[C@H]3[C@H]([C@@H]1CC[C@@H]2O)CCC4=CC(=O)CC[C@]34C	288.424	0.2615	2	1	0	+	+	+	0
Niacin	C1CC(CNC1)C(=O)O	129.079	-0.8141	3	2	1	+	+	-	0
Docosanol	CCCCCCCCCCCCCCCCCCCCCCO	326.6	-6.1574	1	1	20	+	+	+	2
(-)-Epigallocatechin gallate	c1c(cc(c(c1O)O)O)[C@@H]2[C@@H](Cc3c(cc(cc3O2)O)O)OC(=O)c4cc(c(c(c4)O)O)O	458.372	-1.6118	2	8	4	-	+	-	1
Adenosine	c1nc(c2c(n1)n(cn2)[C@H]3[C@@H]([C@@H]([C@H](O3)CO)O)O)N	267.241	-3.4532	8	4	2	+	+	-	0
Sebacic acid	C(CCCCC(=O)O)CCCC(=O)O	202.248	-2.138	4	2	9	+	+	-	0
Stavudine	Cc1cn(c(=O)[nH]c1=O)[C@H]2C=C[C@H](O2)CO	224.213	-0.4112	2	2	2	+	+	-	0
Emodin	Cc1cc2c(c(c1)O)C(=O)c3c(cc(cc3O)O)C2=O	270.237	0.2539	2	3	0	+	+	+	0
Ferulic acid	COc1cc(ccc1O)/C=C/C(=O)O	194.184	0.2674	2	2	3	-	+	+	0
Estrone	C[C@]12CC[C@@H]3c4ccc(cc4CC[C@H]3[C@@H]1CCC2=O)O	270.366	1.0092	1	1	0	+	+	+	0
Flavone	c1ccc(cc1)c2cc(=O)c3ccccc3o2	222.239	1.4652	0	0	1	+	+	+	0
Fisetin	c1cc(c(cc1c2c(c(=O)c3ccc(cc3o2)O)O)O)O	286.236	-0.6805	0	4	1	+	+	-	0
Phloretin	c1cc(ccc1CCC(=O)c2c(cc(cc2O)O)O)O	274.269	-0.0034	1	4	4	+	+	+	0
Harmine	Cc1c2c(ccn1)c3ccc(cc3[nH]2)OC	212.247	-0.013	1	1	1	+	+	-	0
1-2-[(4-Chlorophenyl)amino]-2-oxoethyl-N-(1-isopropyl-4-piperidinyl)-1H-indole-2-carboxamide	CC(C)N1CCC(CC1)NC(=O)c2cc3ccccc3n2CC(=O)Nc4ccc(cc4)Cl	452.976	0.1113	5	2	8	-	+	-	0
Benzyl benzoate	c1ccc(cc1)COC(=O)c2ccccc2	212.244	2.3361	2	0	4	+	+	+	0
(5-Isoquinolylsulfonyl)[2-(methylamino)ethyl]amine	CNCCNS(=O)(=O)c1cccc2c1ccnc2	265.331	-1.3085	5	2	5	+	+	-	0
Staurosporine aglycone (K252-c)	c1ccc2c(c1)c3c4c(c5c6ccccc6[nH]c5c3[nH]2)C(=O)NC4	311.337	-0.2146	2	3	0	+	+	-	0
(4-Amino-2-[1-(methylsulfonyl)-4-piperidinyl]amino-5-pyrimidinyl)(2,3-difluoro-6-methoxypheny	COC1=C(C(=C(C=C1)F)F)C(=O)C2=CN=C(N=C2N)NC3CCN(CC3)S(=O)(=O)C	441.452	-3.0573	8	2	6	+	+	-	0
Ergotamine	C[C@@]1(C(=O)N2[C@H](C(=O)N3CCC[C@H]3[C@@]2(O1)O)Cc4ccccc4)NC(=O)[C@H]5CN([C@@H]6Cc7c[nH]c8c7c(ccc8)C6=C5)C	581.662	-0.997	9	3	5	-	+	-	0
5,7,3',4',5'-Pentahydroxyflavone	c1c(cc(c(c1O)O)O)C2CC(=O)c3c(cc(cc3O2)O)O	304.058	-1.2802	1	5	1	-	+	-	0
Myristic acid	CCCCCCCCCCCCCC(=O)O	228.371	-3.3217	2	1	12	+	+	+	2
Homogentisic acid	c1cc(c(cc1O)CC(=O)O)O	168.147	-0.1234	2	3	2	+	+	-	0
Phenanthrene	c1ccc2c(c1)ccc3c2cccc3	178.229	2.4922	0	0	0	+	+	+	0
trans-Piceatannol	c1cc(c(cc1/C=C/c2cc(cc(c2)O)O)O)O	244.243	0.631	0	4	2	-	+	+	0
2,3,7,8-tetrahydroxychromeno[5,4,3-cde]chromene-5,10-dione	OC1=CC2=C3C(OC(=O)C4=CC(O)=C(O)C(OC2=O)=C34)=C1O	302.193	-1.3038	0	4	0	+	+	-	0
Sinapinic acid	COc1cc(cc(c1O)OC)/C=C/C(=O)O	224.21	-0.2312	2	2	4	+	+	+	0
3-Indoleacetamide	c1ccc2c(c1)c(c[nH]2)CC(=O)N	174.199	-0.5082	2	2	2	+	+	-	0
Tryptamine	c1ccc2c(c1)c(c[nH]2)CCN	160.216	-0.3909	1	2	2	+	+	-	0
D-(-)-Mannitol	C([C@H]([C@H]([C@@H]([C@@H](CO)O)O)O)O)O	182.172	-2.9402	6	6	5	-	+	-	1
Methyl vanillate	COc1cc(ccc1O)C(=O)OC	182.173	0.1573	2	1	3	+	+	+	0
Scopolamine	CN1[C@@H]2C[C@H](C[C@H]1[C@H]3[C@@H]2O3)OC(=O)[C@H](CO)c4ccccc4	303.353	-0.3433	5	1	5	+	+	+	0
2IP	CC(=CCNc1c2c(nc[nH]2)ncn1)C	203.244	-0.1044	4	2	3	+	+	-	0
Isoflurane	C(C(F)(F)F)(OC(F)F)Cl	184.492	2.5341	1	0	3	+	+	+	0
Dichloroacetic acid	C(C(=O)O)(Cl)Cl	128.942	0.9652	2	1	1	+	+	+	0
Tretinoin	CC1=C(C(CCC1)(C)C)/C=C/C(=C/C=C/C(=C/C(=O)O)/C)/C	300.435	3.8871	2	1	5	+	+	+	1
Deferiprone	Cc1c(c(=O)ccn1C)O	139.152	-0.4108	0	1	0	+	+	+	0
Taurochenodeoxycholic acid	C[C@H](CCC(=O)NCCS(=O)(=O)O)[C@H]1CC[C@@H]2[C@@]1(CC[C@H]3[C@H]2[C@@H](C[C@H]4[C@@]3(CC[C@H](C4)O)C)O)C	499.704	-0.8066	7	4	8	+	+	-	0
agmatine	C(CCNC(=N)N)CN	130.191	-1.7722	4	4	5	+	+	+	0
Guvacine	C1CNCC(=C1)C(=O)O	127.141	-0.6528	3	2	1	+	+	-	0
Irinotecan	CCc1c2cc(ccc2nc-3c1Cn4c3cc5c(c4=O)COC(=O)[C@@]5(CC)O)OC(=O)N6CCC(CC6)N7CCCCC7	586.678	-2.6164	7	1	6	+	+	-	0
Veno-V	C[C@H]1[C@@H]([C@H]([C@H]([C@@H](O1)OC[C@@H]2[C@H]([C@@H]([C@H]([C@@H](O2)Oc3cc(c4c(=O)cc(oc4c3)c5ccc(c(c5)O)OC)O)O)O)O)O)O)O	608.545	-4.0605	9	8	7	-	+	-	1
(-)-Prostaglandin E1	CCCCC[C@@H](/C=C/[C@H]1[C@@H](CC(=O)[C@@H]1CCCCCCC(=O)O)O)O	354.481	-3.4355	5	3	13	+	+	+	1
D-(-)-Morphine	CN1CC[C@]23c4c5ccc(c4O[C@H]2[C@H](C=C[C@H]3[C@H]1C5)O)O	285.338	-0.2545	2	2	0	+	+	+	0
Curcumin	COc1c(ccc(c1)/C=C/C(=O)CC(=O)/C=C/c2cc(c(cc2)O)OC)O	368.38	0.5216	2	2	8	+	+	+	0
β-lapachone	CC1(CCC2=C(O1)c3ccccc3C(=O)C2=O)C	242.27	1.068	3	0	0	+	+	+	0
Luteolin	c1cc(c(cc1c2cc(=O)c3c(cc(cc3o2)O)O)O)O	286.236	-0.7872	0	4	1	-	+	-	0
β-Estradiol	C[C@]12CC[C@@H]3c4ccc(cc4CC[C@H]3[C@@H]1CC[C@@H]2O)O	272.382	0.4395	1	2	0	+	+	+	0
DL-TYROSINE	c1cc(ccc1CC(C(=O)O)N)O	181.189	-0.4397	3	3	3	-	+	-	0
(+)-Vinblastine	CC[C@@]1(C[C@H]2C[C@@](c3c(c4ccccc4[nH]3)CCN(C2)C1)(c5cc6c(cc5OC)N([C@@H]7[C@]68CCN9[C@H]8[C@@](C=CC9)([C@H]([C@@]7(C(=O)OC)O)OC(=O)C)CC)C)C(=O)OC)O	810.974	-1.2504	11	3	10	-	+	+	1
Vitamin D	null	null	null	null	null	null	null	null	null	null
Cortisol	C[C@]12CCC(=O)C=C1CC[C@@H]3[C@@H]2[C@H](C[C@]4([C@H]3CC[C@@]4(C(=O)CO)O)C)O	362.46	-1.1216	5	3	2	+	+	-	0
Hydroquinone	C1CC(CCC1O)O	116.084	-2.1734	2	2	0	+	+	+	0
Syringic acid	COc1cc(cc(c1O)OC)C(=O)O	198.173	-0.5923	2	2	3	+	+	+	0
Histamine	c1c(nc[nH]1)CCN	111.145	-2.0718	2	2	2	+	+	-	0
Selenium	[Se]	79.9165	null	0	0	0	null	null	null	0
trans-Anethole	C/C=C/c1ccc(cc1)OC	148.202	1.6165	0	0	2	+	+	+	0
Benzyl salicylate	c1ccc(cc1)COC(=O)c2ccccc2O	228.243	1.773	2	1	4	+	+	+	0
N-Acetyl-β-D-glucosamine	CC(=O)N[C@@H]1[C@H]([C@@H]([C@H](O[C@H]1O)CO)O)O	221.208	-2.678	7	5	3	-	-	-	0
DL-Nordihydroguaiaretic acid	CC(Cc1ccc(c(c1)O)O)C(C)Cc2ccc(c(c2)O)O	302.365	1.0724	0	4	5	-	+	+	1
Boron	[B]	13.8348	0	0	0	0	+	+	+	0
Isovanillin	COc1ccc(cc1O)C=O	152.147	-0.0463	1	1	2	+	+	+	0
Octopamine	c1cc(ccc1C(CN)O)O	153.178	-0.6043	2	3	2	-	+	-	0
Tyramine	c1cc(ccc1CCN)O	137.179	0.162	1	2	2	+	+	+	0
L-(-)-Menthol	C[C@@H]1CC[C@H]([C@@H](C1)O)C(C)C	156.265	0.6563	1	1	1	+	+	+	0
Diazepam	CN1c2ccc(cc2C(=NCC1=O)c3ccccc3)Cl	284.74	1.4976	3	0	1	+	+	+	0
Cefaclor	c1ccc(cc1)[C@H](C(=O)N[C@H]2[C@@H]3N(C2=O)C(=C(CS3)Cl)C(=O)O)N	367.807	-0.2416	7	3	5	-	-	-	0
Cysteamine	C(CS)N	77.1487	-0.2157	1	1	1	+	+	+	0
DL-Proline	C1CC(NC1)C(=O)O	115.13	-1.3817	3	2	1	+	+	-	0
Pseudoephedrine	C[C@@H]([C@H](c1ccccc1)O)NC	165.232	0.3799	2	2	3	+	+	+	0
Aminolevulinic acid	C(CC(=O)O)C(=O)CN	131.13	-1.3857	4	2	4	+	+	-	0
γ-Linolenic acid	null	null	null	null	null	null	null	null	null	null
Sanguinarine	C[n+]1cc2c(ccc3c2OCO3)c4c1c5cc6c(cc5cc4)OCO6	332.329	-1.922	0	0	0	+	+	+	1
Rotenone	CC(=C)[C@H]1Cc2c(ccc3c2O[C@@H]4COc5cc(c(cc5[C@@H]4C3=O)OC)OC)O1	394.417	0.1387	1	0	3	+	+	+	0
(±)-Camphor	CC1(C2CCC1(C(=O)C2)C)C	152.233	0.9693	1	0	0	+	+	+	0
Allyl isothiocyanate	C=CCN=C=S	99.1542	0.7592	1	0	2	+	+	+	0
Allantoin	C1(C(=O)NC(=O)N1)NC(=O)N	158.115	-1.2413	7	4	2	+	+	-	0
(-)-Demecolcine	CN[C@H]1CCc2cc(c(c(c2-c3c1cc(=O)c(cc3)OC)OC)OC)OC	371.427	-0.9346	1	1	5	+	+	+	0
Narcotine	CN1CCc2cc3c(c(c2[C@@H]1[C@@H]4c5ccc(c(c5C(=O)O4)OC)OC)OC)OCO3	413.421	-0.4769	3	0	4	+	+	+	0
1,4-Naphthoquinone	c1ccc2c(c1)C(=O)C=CC2=O	158.153	0.739	2	0	0	+	+	+	0
Umbelliferone	c1cc(cc2c1ccc(=O)o2)O	162.142	0.4679	0	1	0	+	+	+	0
Ciclosporin	CCC1C(=O)N(CC(=O)N(C(C(=O)NC(C(=O)N(C(C(=O)NC(C(=O)NC(C(=O)N(C(C(=O)N(C(C(=O)N(C(C(=O)N(C(C(=O)N1)C(C(C)C/C=C/C)O)C)C(C)C)C)CC(C)C)C)CC(C)C)C)C)C)CC(C)C)C)C(C)C)CC(C)C)C)C	1202.61	-3.1214	23	5	15	-	+	-	3
Caffeic acid	c1cc(c(cc1/C=C/C(=O)O)O)O	180.157	0.2029	2	3	2	-	+	+	0
Cannabidiol	CCCCCc1cc(c(c(c1)O)[C@@H]2CC(=CC[C@H]2C(=C)C)C)O	314.462	1.5188	0	2	6	+	+	+	1
Chlorogenic acid	c1cc(c(cc1/C=C/C(=O)O[C@@H]2C[C@@](C[C@H]([C@H]2O)O)(C(=O)O)O)O)O	354.309	-1.194	7	6	5	+	+	-	1
Cocaine	CN1[C@H]2CC[C@@H]1[C@H]([C@H](C2)OC(=O)c3ccccc3)C(=O)OC	303.353	0.0835	5	0	5	+	+	+	0
Flavanone	c1ccc(cc1)c2cc(=O)c3ccccc3o2	222.239	1.4652	0	0	1	+	+	+	0
Glycyrrhetinic acid	C[C@]12CC[C@](C[C@H]1C3=CC(=O)[C@@H]4[C@]5(CC[C@@H](C([C@@H]5CC[C@]4([C@@]3(CC2)C)C)(C)C)O)C)(C)C(=O)O	470.684	1.6831	4	2	1	+	+	+	1
Gossypol	Cc1cc2c(c(c(c(c2C(C)C)O)O)C=O)c(c1c3c(cc4c(c3O)c(c(c(c4C(C)C)O)O)C=O)C)O	518.554	0.9972	2	6	5	-	+	+	2
Hypericin	Cc1cc(c2c3c1c4c(cc(c5c4c6c3c7c(c(cc(c7c2=O)O)O)c8c6c(c5=O)c(cc8O)O)O)C)O	504.443	0.3296	2	6	0	+	+	+	2
Angelicin	c1cc2c(cco2)c3c1ccc(=O)o3	186.163	0.1813	0	0	0	+	+	+	0
Juglone	c1cc2c(c(c1)O)C(=O)C=CC2=O	174.153	0.1759	2	1	0	+	+	+	0
Dinoprostone	null	null	null	null	null	null	null	null	null	null
Parthenolide	null	null	null	null	null	null	null	null	null	null
Plumbagin	CC1=CC(=O)c2c(cccc2O)C1=O	188.179	0.729	2	1	0	+	+	+	0
Propyl	CC[CH2]	43.0877	-0.1854	0	0	0	+	+	+	0
Psoralen	c1cc(=O)oc2c1cc3ccoc3c2	186.163	0.1813	0	0	0	+	+	+	0
Salicylic acid	C1CCC(C(C1)C(=O)O)O	144.079	-1.5036	3	2	1	null	null	null	0
Silymarin	COc1cc(ccc1O)[C@H]2[C@@H](Oc3ccc(cc3O2)[C@@H]4[C@H](C(=O)c5c(cc(cc5O4)O)O)O)CO	482.436	-1.8483	3	5	4	-	+	+	0
Aspirin	CC(=O)Oc1ccccc1C(=O)O	180.157	0.44	3	1	3	+	+	-	0
Triptolide	CC(C)[C@@]12[C@@H](O1)[C@H]3[C@@]4(O3)[C@]5(CCC6=C([C@@H]5C[C@H]7[C@]4([C@@H]2O)O7)COC6=O)C	360.401	-0.8872	6	1	1	+	+	+	0
Lauric acid	CCCCCCCCCCCC(=O)O	200.318	-2.7457	2	1	10	+	+	+	1
1,3-Benzothiazole	c1ccc2c(c1)NCS2	137.03	0.6855	1	1	0	+	+	+	0
Arecoline hydrobromide	CN1CCC=C(C1)C(=O)OC.Br	236.106	0.1341	3	0	2	+	+	+	0
1,5-Dihydro-6H-purin-6-one	C1=NC(=O)C2C(=NC=N2)N1	136.112	-2.118	5	1	0	+	+	-	0
Isopropanol	CC(C)O	60.095	-0.4081	1	1	0	+	+	+	0
2-Aminobutanoic acid	CCC(C(=O)O)N	103.12	-1.3835	3	2	2	+	+	-	0
Propionic acid	CCC(=O)O	74.0785	-0.1537	2	1	1	+	+	+	0
D-(-)-Fructose	C([C@H]([C@H]([C@@H](C(=O)CO)O)O)O)O	180.156	-3.0134	6	5	5	-	+	-	0
Mevalonic acid	C[C@@](CCO)(CC(=O)O)O	148.157	-1.2474	4	3	4	+	+	-	0
Ethinylestradiol	C[C@]12CC[C@@H]3c4ccc(cc4CC[C@H]3[C@@H]1CC[C@]2(C#C)O)O	296.403	1.5135	1	2	0	+	+	+	0
Adenosine cyclic 3',5'-monophosphate	c1nc(c2c(n1)n(cn2)[C@H]3[C@@H]([C@H]4[C@H](O3)COP(=O)(O4)O)O)N	329.206	-2.78	10	3	1	+	+	-	0
cGMP	c1nc2c(=O)[nH]c(nc2n1[C@H]3[C@@H]([C@H]4[C@H](O3)COP(=O)(O4)O)O)N	345.205	-1.9774	9	4	1	+	+	-	0
(+)-Prostaglandin F2alpha	null	null	null	null	null	null	null	null	null	null
Dopamine	c1cc(c(cc1CCN)O)O	153.178	-0.4011	1	3	2	-	+	-	0
Salicylate	c1ccc(c(c1)C(=O)[O-])O	137.113	-0.2729	2	1	1	+	+	+	0
Resorcinol	c1cc(cc(c1)O)O	110.111	0.2772	0	2	0	+	+	+	0
Icariin	C[C@H]1[C@@H]([C@H]([C@H]([C@@H](O1)Oc2c(=O)c3c(cc(c(c3oc2c4ccc(cc4)OC)CC=C(C)C)O[C@H]5[C@@H]([C@H]([C@@H]([C@H](O5)CO)O)O)O)O)O)O)O	676.662	-2.616	9	8	9	-	+	-	1
Glycyrrhizin	C[C@]1([C@H](CC[C@]2([C@H]1CC[C@@]3([C@@H]2C(=O)C=C4[C@]3(CC[C@@]5([C@H]4C[C@](CC5)(C(=O)O)C)C)C)C)C)O[C@H]6O[C@@H]([C@H]([C@@H]([C@H]6O[C@@H]7O[C@@H]([C@H]([C@@H]([C@H]7O)O)O)C(=O)O)O)O)C(=O)O)C	822.932	-1.6063	16	8	7	-	+	-	2
Phenethylamine	c1ccc(cc1)CCN	121.18	0.7251	1	1	2	+	+	+	0
Mescaline	COc1cc(cc(c1OC)OC)CCN	211.258	-0.7707	1	1	5	+	+	+	0
Glaucine	CN1CCc2cc(c(c-3c2C1Cc4c3cc(c(c4)OC)OC)OC)OC	355.428	0.2291	1	0	4	+	+	+	0
Isorhamnetin	COc1cc(ccc1O)C2C(C(=O)c3c(cc(cc3O2)O)O)O	318.074	-1.3048	2	4	2	-	+	+	0
Androsterone	C[C@]12CC[C@H](C[C@@H]1CC[C@@H]3[C@@H]2CC[C@]4([C@H]3CCC4=O)C)O	290.44	0.2387	2	1	0	+	+	+	0
Phloridzin	c1cc(ccc1CCC(=O)c2c(cc(cc2O[C@H]3[C@@H]([C@H]([C@@H]([C@H](O3)CO)O)O)O)O)O)O	436.409	-2.0943	6	7	7	+	-	-	1
